# Supplementary material for: Liquid biopsy reveals collateral tissue damage in cancer
Source: JCI Insight. 2022 Jan 25;7(2):e153559. doi: 10.1172/jci.insight.153559 (PMC8855834; doi:10.1172/jci.insight.153559)
Supplement: Supplemental table 1 [file jciinsight-7-153559-s213.xlsx]

## Sheet: Brain cohort
	Cohort	Sample	Gender	Age	Primary Tumor	Metastasis site	Other metastasis	Ast1 (GE/ml)	Ast2 (GE/ml)	Ast3 (GE/ml)	Average -Astrocyte (GE/ml)	% Astrocyte		Neu1 (GE/ml)	Neu2(GE/ml)	Neu3 (GE/ml)	Neu4 (GE/ml)	Average- Neuron (GE/ml)	% Neuron		Oligo1 (GE/ml)	Oligo2 (GE/ml)	Oligo3 (GE/ml)	Average- Oligodendrocyte (GE/ml)	% Oligodendrocytes		ng/ml	Total cfDNA (GE/ml)
Brain Metastasis								Ast1	Ast2	Ast3				Neu1	Neu2	Neu3	Neu4				Oligo1	Oligo2	Oligo3
	Neurotoxicity	Patient 1	M	65	Lung	Brain	Bone	0	0.0188496	0.0403421	0.0197305	0.000672573		0	0	0	0	0	0		6.63952	0	0	2.21317	0.0754425		9.68182	2933.59
	Neurotoxicity	Patient 2	F	65	Breast	Brain	Bone	0	3.27868	2.069	1.78256	0.185001		0.637905	0	0	1.58217	0.555018	0.057602		0	0	0	0	0		3.18	963.54
	Neurotoxicity	Patient 3	F	35	Breast	Brain	Bone	6.02294	8.20873	50.2884	21.5067	1.87776		5.63924	1.42304	1.82484	0	2.22178	0.193984		0	0	10.583	3.52768	0.308003		3.78	1145.34
	Neurotoxicity	Patient 4	F	61	Breast	Brain	Bone, lung, thyroid	5.18045	3.32897	22.6469	10.3854	0.316485		2.91329	1.34781	0	0	1.06528	0.0324632		0	0	1.51605	0.50535	0.0154		10.83	3281.49
	Neurotoxicity	Patient 5	F	58	Thyroid	Brain	Brain, lymph node, lung and later bone	0	4.17495	10.1408	4.7719	0.348812		0	0	0	0.304687	0.0761718	0.00556793		0	0	4.48652	1.49551	0.109317		4.515	1368.04
	Neurotoxicity	Patient 6	F	46	Breast	Brain	Liver	0.146715	7.9542	0.123333	2.74142	0.163019		0	0	0	0	0	0		0	0	0	0	0		5.55	1681.65
	Neurotoxicity	Patient 7	M	66	Pancreas	Brain	Liver, bone	11.4194	27.6049	86.6318	41.8853	1.99211		1.38269	2.08341	1.27602	0.908428	1.41264	0.0671866		8.03334	0	6.18298	4.73877	0.225381		6.93913	2102.56
	Neurotoxicity	Patient 8	F	69	Breast	Brain	Liver, lung, bone	6.64521	24.637	24.7339	18.672	0.715724		6.67517	5.0328	1.78328	4.02597	4.3793	0.167865		0.16776	0	16.328	5.49859	0.210768		8.61	2608.83
	Neurotoxicity	Patient 9	F	54	Breast	Brain	Liver, soft tissue, lung	16.7342	32.3175	43.2047	30.7521	2.2165		6.52887	6.13404	9.18812	17.1003	9.73784	0.701866		14.3921	0	19.2707	11.2209	0.808761		4.57895	1387.42
	Neurotoxicity	Patient 10	M	76	Melanoma	Brain	Lung	0	1.94658	0	0.648861	0.0412612		0	1.08104	0	3.65637	1.18435	0.0753131		0	0	3.35616	1.11872	0.0711396		5.19	1572.57
	Neurotoxicity	Patient 11	F	68	Colon	Brain	Lung	0.152524	2.37217	0.468616	0.997771	0.0819147		1.11714	0.991027	0	0	0.527043	0.043269		0.11179	0	0.387609	0.166466	0.0136665		4.02	1218.06
	Neurotoxicity	Patient 12	F	58	Melanoma	Brain	Lung, gall bladder	0	0.0113387	0.800941	0.27076	0.0220014		0	0.0134985	0	0	0.00337463	0.000274216		0	0	0	0	0		4.06154	1230.65
	Neurotoxicity	Patient 13	F	65	Breast	Brain	Lung, lymph node	21.7585	5808.74	37469.7	14433.4	9.62324		69.5882	16.9855	0.98739	49.8243	34.3463	0.0228998		14.1131	1.66993	83.9938	33.2589	0.0221748		495	149985
	Neurotoxicity	Patient 14	F	60	Lung	Brain	Mediastinal and pleural	2.94474	0	0.0212711	0.988672	0.209163		1.08368	0.0042905	3.146	0.0641792	1.07454	0.227328		0	0	0.0424843	0.0141614	0.00299599		1.56	472.68
	Neurotoxicity	Patient 15	M	66	Melanoma	Brain	Skin	8.44006	5.81887	13.445	9.23464	0.185599		0	2.04605	25.7596	0	6.95141	0.13971		0	4.51341	0.231519	1.58164	0.0317881		16.4211	4975.58
	Neurotoxicity	Patient 16	M	50	Melanoma	Brain	Skin	4.51652	0.082872	0.0622682	1.55389	0.100228		0	3.45971	10.6675	0	3.53179	0.227806		12.6251	0	0	4.20835	0.271445		5.11667	1550.35
	Neurotoxicity	Patient 17	F	54	Ovarian	Brain		7.82034	3.69377	8.21891	6.57767	0.219278		6.31468	0.236422	4.53468	0	2.77144	0.0923907		0	0	0.0687056	0.0229019	0.000763472		9.9	2999.7
	Neurotoxicity	Patient 18	M	44	Lung	Brain		8.79661	1.31098	0.747305	3.6183	0.144222		4.41266	0.456705	0.527566	0.522675	1.4799	0.0589875		0.932539	0	4.16299	1.69851	0.0677009		8.28	2508.84
	Neurotoxicity	Patient 19	F	64	Ovarian	Brain		0	1.14347	4.71355	1.95234	0.226083		0.00878252	0.00516619	0.0779448	0	0.0229734	0.00266034		0.216401	0	0	0.0721338	0.00835317		2.85	863.55
	Neurotoxicity	Patient 20	F	62	Lung	Brain		13.933	38.712	46.4655	33.0369	0.719687		19.5856	15.5157	46.3271	39.0738	30.1256	0.656266		43.0755	1.73172	10.9519	18.5864	0.404892		15.15	4590.45
	Neurotoxicity	Patient 21	F	53	Lung	Brain		17.6131	51.6034	25.0289	31.4151	1.22771		33.9203	43.8411	24.5851	52.1269	38.6184	1.50922		19.4818	11.1093	19.9131	16.8347	0.657906		8.445	2558.83
	Neurotoxicity	Patient 22	M	73	Lung	Brain		0.182199	0.0244184	0	0.0688726	0.00518955		0.0436574	0.051888	0.172155	0	0.066925	0.0050428		0.702934	0	0.37511	0.359348	0.0270769		4.38	1327.14
	Neurotoxicity	Patient 23	M	57	Lung	Brain		0	14.0419	17.9059	10.6493	0.303114		0	0.60096	8.97992	0	2.39522	0.0681761		0	0	0	0	0		11.595	3513.29
	Neurotoxicity	Patient 24	M	68	Lung	Brain		0	4.43994	14.1044	6.18144	0.370083		2.98859	0	0	0	0.747148	0.0447317		0.101717	0	0	0.0339055	0.00202992		5.5125	1670.29
	Neurotoxicity	Patient 25	M	33	Melanoma	Brain		0	10.3663	26.6002	12.3221	0.445912		0	3.14528	3.02692	4.15543	2.58191	0.0934336		1.87495	0	2.57129	1.48208	0.0536332		9.12	2763.36
	Neurotoxicity	Patient 26	F	67	Uterus	Brain		9.24857	33.8597	52.4459	31.8514	1.74329		16.1657	18.9881	16.9515	12.8454	16.2377	0.888717		11.4127	0	16.0177	9.14346	0.500439		6.03	1827.09
	Neurotoxicity	Patient 27	F	63	Melanoma	Brain		1298.92	1358.1	1384.67	1347.23	62.0127		1268.41	1234.01	1293.37	865.755	1165.39	53.6424		1394.54	315.504	1114.56	941.535	43.3386		7.17	2172.51
	Neurotoxicity	Patient 28	M	48	Esophagus	Brain		924.129	2817.15	4944.08	2895.12	20.8849		1500.05	1992.48	1262.84	560.684	1329.01	9.58728		1333.76	39.8707	789.277	720.971	5.20097		45.75	13862.2
	Neurotoxicity	Patient 29	F	74	Endometrium	Brain		0	115.48	10125.4	3413.63	9.95148		12.6827	22.1025	0	409.768	111.138	0.323992		0	13.2057	303.361	105.522	0.30762		113.211	34302.8
Cancer with no brain metastasis
	MGH Biobank	Patient 30	F	60	Lung			0	0	0	0	0		0	2.46438	7.65808	0	2.53061	0.382411		0	0	0	0	0		2.184	661.752
	MGH Biobank	Patient 31	F	70	Lung			0	6.49891	0	2.1663	0.0829136		0	3.493	0	12.9889	4.12048	0.157708		0	0	0	0	0		8.62286	2612.73
	MGH Biobank	Patient 32	M	80	Lung			9.94916	15.9935	14.7146	13.5524	0.484063		12.4117	13.4596	15.2298	19.2433	15.0861	0.538843		6.11374	0	4.12083	3.41153	0.121852		9.24	2799.72
	MGH Biobank	Patient 33	F	77	Lung			0	7.10326	0	2.36775	0.0885983		5.04059	0	0	0	1.26015	0.0471531		0	0	0	0	0		8.82	2672.46
	MGH Biobank	Patient 34	M	74	Lung			10.0257	17.4579	15.4027	14.2954	0.663567		8.84624	11.8641	2.50349	0	5.80346	0.269386		11.6728	17.0805	5.75378	11.5024	0.533918		7.11	2154.33
	MGH Biobank	Patient 35	F	76	Lung			7.86248	36.4363	22.4068	22.2352	0.786251		22.4	9.06921	46.2424	0	19.4279	0.686984		42.4165	0	31.019	24.4785	0.865577		9.33333	2828
	MGH Biobank	Patient 36	M	87	Colon			0	6.40868	11.0739	5.82753	0.163128		0	2.38208	0	0	0.59552	0.0166702		2.66185	0	0	0.887284	0.0248374		11.79	3572.37
	MGH Biobank	Patient 37	M	65	Colon			5.32888	3.36774	12.4985	7.06504	0.198274		3.9426	7.16886	12.2814	1.61747	6.25257	0.175472		0	0	0	0	0		11.76	3563.28
	MGH Biobank	Patient 38	M	56	Colon		Liver	0	0.0115411	0.107921	0.0398207	0.00286178		0.764926	0	0	0	0.191231	0.0137431		0	0	0.050143	0.0167143	0.0012012		4.59231	1391.47
	MGH Biobank	Patient 39	F	81	Colon			0	0.0408077	9.96427	3.33503	0.0677275		0	5.16632	10.0254	0	3.79792	0.077128		14.2266	0	0	4.7422	0.0963043		16.2514	4924.18
	MGH Biobank	Patient 40	M	80	Colon			0	4.93006	13.5267	6.15227	0.346198		4.46432	15.1945	7.32558	0	6.74609	0.379613		9.48847	0	0	3.16282	0.177977		5.865	1777.1
	MGH Biobank	Patient 41	M	79	Colon			8.68038	0	22.0283	10.2362	0.407163		11.075	0.297453	0	0	2.84312	0.11309		0	0	0	0	0		8.29714	2514.03
	MGH Biobank	Patient 42	M	55	Colon			13.4776	5.10569	4.20957	7.59763	0.156229		1.47531	3.66134	0	0.394608	1.38282	0.0284346		3.74773	0	5.19898	2.98224	0.0613232		16.05	4863.15
	MGH Biobank	Patient 43	F	72	Breast			4.88588	2.37479	4.95313	4.07126	0.115732		14.1084	0.26092	7.58417	0	5.48838	0.156016		8.15059	0	4.62922	4.25994	0.121096		11.61	3517.83
	MGH Biobank	Patient 44	F	67	Breast			0	0	0	0	0		2.17318	1.95353	0	0.168442	1.07379	0.103169		0	0	0	0	0		3.435	1040.81
	MGH Biobank	Patient 45	F	68	Breast			7.85734	31.6415	17.461	18.9866	1.03147		5.37641	17.3908	7.26565	0	7.50822	0.407895		11.2479	0	4.38706	5.21167	0.283131		6.075	1840.73
	MGH Biobank	Patient 46	F	36	Breast			18.0368	11.0982	3.20503	10.78	0.452641		3.83313	8.75609	0	0	3.14731	0.132152		8.20777	0	0	2.73592	0.114878		7.86	2381.58
	MGH Biobank	Patient 47	F	54	Breast			4.96033	0	0	1.65344	0.0999434		3.20192	4.06673	0	20.2477	6.8791	0.415811		6.25509	0	0	2.08503	0.126031		5.46	1654.38
	MGH Biobank	Patient 48	F	69	Breast			NA	0	0	0	0		1.7258	0	0	NA	0.575267	0.0288976		NA	NA	0	0	0		6.57	1990.71
	MGH Biobank	Patient 49	F	91	Breast			0	0	15.5711	5.19038	0.206612		18.0606	2.77508	0	NA	6.94523	0.276466		0	NA	0	0	0		8.29091	2512.15
	MGH Biobank	Patient 50	F	64	Breast			0	0	0	0	0		0	0	0	NA	0	0		0	NA	0	0	0		8.205	2486.12
	MGH Biobank	Patient 51	F	83	Breast			0	0	0	0	0		0	0	0	0	0	0		0	0	0	0	0		2.2	666.6
	MGH Biobank	Patient 52	F	66	Breast			0	5.4735	0	1.8245	0.197554		0	0.119749	0	23.8194	5.98479	0.648025		0	0	0	0	0		3.048	923.544
	MGH Biobank	Patient 53	F	75	Lung			0	7.85606	2.23818	3.36474	0.21774		10.3889	4.09286	9.97455	11.3768	8.95829	0.579712		0	0	0.0837561	0.0279187	0.00180668		5.1	1545.3
	MGH Biobank	Patient 54	F	83	Lung			0	5.75862	0	1.91954	0.0789072		0	0	0	0	0	0		0	0	0	0	0		8.02857	2432.66
	MGH Biobank	Patient 55	M	54	Lung			4.03709	14.1366	6.44697	8.20689	0.229927		4.76375	11.1851	0	0	3.98722	0.111708		5.94283	0	0	1.98094	0.0554989		11.78	3569.34
	MGH Biobank	Patient 56	F	73	Colon		Peritoneum	0	0	0	0	0		0	0.0710629	0	0	0.0177657	0.0012475		0.426377	0	0	0.142126	0.00998004		4.7	1424.1
	MGH Biobank	Patient 57	M	62	Colon			6.85296	4.70516	7.73737	6.43183	0.215723		10.5188	9.8383	0	0	5.08928	0.170694		2.96058	0	0	0.986859	0.0330992		9.84	2981.52
	MGH Biobank	Patient 58	F	44	Breast			0	0	0	0	0		0	0	0	0	0	0		0	0	0	0	0		2.78	842.34
	MGH Biobank	Patient 59	F	60	Breast			11.8423	37.2614	11.7303	20.278	0.28238		10.4285	8.71515	20.4864	2.55083	10.5452	0.146847		0	0	7.85746	2.61915	0.0364729		23.7	7181.1
	Pnet	Patient 60	F	65	PNET		Liver	16.4101	0	639.54	218.65	1.98043		0	0	0	0	0	0		0	0	0	0	0		36.4375	11040.6
	Pnet	Patient 61	M	69	PNET		Lymph nodes	0	0	0	0	0		0	0	0	0	0	0		0	0	0	0	0		14.9875	4541.21
	Pnet	Patient 62	M	62	PNET		Liver	22.1177	0	37.7221	19.9466	0.395674		0	0	307.42	0	76.855	1.52455		0	0	16.4569	5.48564	0.108817		16.6375	5041.16
	Pnet	Patient 63	M	49	PNET		Liver	0	4.45753	NA	2.22877	0.0396265		0	0	0	0	0	0		0	0	0	0	0		18.5625	5624.44
	Pnet	Patient 64	M	80	PNET		Liver	0.574679	29.2099	228.192	85.9922	1.26627		5.05259	0.16132	0	0	1.30348	0.0191942		0	0	0.248781	0.0829272	0.00122114		22.4125	6790.99
	Pnet	Patient 65	F	44	PNET		Liver	0	14.4562	0	4.81875	0.192129		0	0	0	2.07967	0.519918	0.0207297		0	0	0	0	0		8.2775	2508.08
	Pnet	Patient 66	M	62	PNET			0	0.654198	0	0.218066	0.00317219		0	0	0	0	0	0		0	0	0	0	0		22.6875	6874.31
	Pnet	Patient 67	M	69	PNET			0	0	0	0	0		0	0	0	0	0	0		0.306232	0	16.9414	5.74922	0.0965001		19.6625	5957.74
	Pnet	Patient 68	M	72	PNET		Liver	0	0	39.3185	13.1062	0.329058		0	0	0	0	0	0		0	0	0	0	0		13.145	3982.93
	Pnet	Patient 69	F	51	PNET		Liver	0	0	51.314	17.1047	0.727931		0	0	0	0	0	0		0	0	0	0	0		7.755	2349.76
	Pnet	Patient 70	M	61	PNET			0	14.2786	29.0331	14.4373	0.179549		0	0	15.152	0	3.78801	0.0471095		0	0	14.9543	4.98478	0.0619931		26.5375	8040.86
	Pnet	Patient 71	M	65	PNET		Liver	40.8393	0	0	13.6131	0.26294		0	0	0	0	0	0		0	0	0	0	0		17.0867	5177.26
	Pnet	Patient 72	M	62	PNET		Liver	0	13.6373	0.239903	4.62573	0.0867412		11.6741	0.0722347	0	0	2.93658	0.0550663		0	0	0	0	0		17.6	5332.8
	Pnet	Patient 73	M	69	PNET		Liver	0	0	0	0	0		0	0	0	0	0	0		0	0	0	0	0		15.4	4666.2
	Pnet	Patient 74	M	62	PNET		Liver	0	0	0	0	0		0	0	0	0	0	0		0	0	0	0	0		12.3613	3745.46
	Pnet	Patient 75	M	59	PNET		Liver, lymph nodes	0	9.29412	0	3.09804	0.0676004		0	0	0	0	0	0		0	0	0	0	0		15.125	4582.88
	Pnet	Patient 76	M	57	PNET		Liver	0	61.5865	59.0668	40.2178	0.38768		0.135291	0	0	0	0.0338227	0.000326035		40.9239	48.4692	0	29.7977	0.287235		34.2375	10374
	Wolpin - Dana Farber	Patient 77	F	61	Colon			0	0	0	0	0		0	0	0	0.394641	0.0986602	0.001196		0	0	0	0	0		27.225	8249.18
	Wolpin - Dana Farber	Patient 78	M	53	Colon			0	0	0	0	0		27.0072	0	0	45.1179	18.0313	0.203729		0	0	0	0	0		29.21	8850.63
	Wolpin - Dana Farber	Patient 79	M	60	Pancreas			0	0	0	0	0		0	0	0	0	0	0		0	0	0	0	0		38.4	11635.2
	Wolpin - Dana Farber	Patient 80	M	83	Colon			0	1.42169	0	0.473898	0.00675311		0	0	0	NA	0	0		NA	NA	NA	NA	NA		23.16	7017.48
	Wolpin - Dana Farber	Patient 81	M	62	Colon			0	0	0	0	0		0	0	0	0	0	0		0	0	0	0	0		31.68	9599.04
	Wolpin - Dana Farber	Patient 82	F	55	Pancreas			0	0	0	0	0		0	0	0	0	0	0		0	0	0	0	0		16.3125	4942.69
	Wolpin - Dana Farber	Patient 83	F	76	Pancreas			0	0.523725	1.16262	0.562114	0.00441705		0	0	0	0	0	0		0	0	0	0	0		42	12726
	Wolpin - Dana Farber	Patient 84	M	66	Pancreas			0	328.28	109.227	145.836	1.72234		0	0	0	0	0	0		0	0	0	0	0		27.945	8467.34
	Wolpin - Dana Farber	Patient 85	F	69	Pancreas			0	0	0	0	0		0	0	0	NA	0	0		0	0	0	0	0		22.275	6749.32
	Wolpin - Dana Farber	Patient 86	M	54	Colon			0	0	0	0	0		1.10136	0	0	0	0.275339	0.00363848		0	0	0	0	0		24.975	7567.43
	Wolpin - Dana Farber	Patient 87	F	56	Pancreas			0	0	0	0	0		0	0	0	NA	0	0		NA	NA	10.7213	10.7213	0.0763942		46.3175	14034.2
	Wolpin - Dana Farber	Patient 88	F	61	Pancreas		Liver	0	0	0.788895	0.262965	0.00299034		0	0	0	0	0	0		0	0	0	0	0		29.0225	8793.82
	Wolpin - Dana Farber	Patient 89	M	75	Colon		Liver	0	70.4149	10.7949	27.0699	0.223699		0	0	0	0	0	0		0	0	0	0	0		39.9375	12101.1
	Wolpin - Dana Farber	Patient 90	M	64	Pancreas		Liver	0	1.79894	0	0.599647	0.00309043		0	0	0	NA	0	0		NA	0	0	0	0		64.0375	19403.4
	Wolpin - Dana Farber	Patient 91	F	65	Pancreas		Liver	0	0.265288	0	0.0884295	0.00059174		0	0	0	0	0	0		0	0	0	0	0		49.32	14944
	Wolpin - Dana Farber	Patient 92	M	58	Pancreas		Peritoneum	0	98.868	71.6281	56.832	0.620937		0	0	0	0	0	0		0	0	65.3529	21.7843	0.238012		30.2067	9152.62
	Wolpin - Dana Farber	Patient 93	M	62	Pancreas		Liver	0	127.462	0	42.4872	0.215196		0	0	0	0	0	0		0	0	0	0	0		65.16	19743.5
	Wolpin - Dana Farber	Patient 94	M	65	Colon			0	0	0	0	0		0	0	174.144	0	43.536	0.217611		0	0	0	0	0		66.0275	20006.3
	Wolpin - Dana Farber	Patient 95	F	70	Pancreas			0	2.44325	1.34021	1.26115	0.00402107		0	43.2826	0	26.1493	17.358	0.0553445		0	0	0	0	0		103.51	31363.5
	Wolpin - Dana Farber	Patient 96	F	62	Pancreas		Lung	0	79.476	0	26.492	0.177276		0	0	0	0	0	0		0	0	0	0	0		49.32	14944
	Wolpin - Dana Farber	Patient 97	M	49	Colon		Liver	0	126.005	65.5598	63.855	0.601048		0	0	0	0	0	0		0	0	0	0	0		35.0625	10623.9
	Wolpin - Dana Farber	Patient 98	F	54	Colon		Peritoneum	0	0	6.47235	2.15745	0.0250538		0	0.542721	0	0	0.13568	0.00157561		0	0	0	0	0		28.42	8611.26
	Wolpin - Dana Farber	Patient 99	F	69	Pancreas		Peritoneum	0	70.322	0	23.4407	0.28017		0	0	0	0	0	0		0	0	0	0	0		27.6125	8366.59
	Wolpin - Dana Farber	Patient 100	M	38	Pancreas		Lung	0	0	1.9778	0.659267	0.00824478		0	0	0	0	0	0		0	0	0	0	0		26.39	7996.17
	Wolpin - Dana Farber	Patient 101	M	67	Pancreas		Liver	0	0	0.996109	0.332036	0.000923387		0	0	0	0	0	0		0	0	0	0	0		118.675	35958.5
	Wolpin - Dana Farber	Patient 102	M	34	Colon		Liver, lung	93.3769	0	0	31.1256	0.0576701		0	0	0	NA	0	0		NA	0	148.546	74.2732	0.137615		178.125	53971.9
	Wolpin - Dana Farber	Patient 103	F	74	Pancreas			0	0	0	0	0		0	0	0	0	0	0		0	0	0	0	0		26.675	8082.53
	Wolpin - Dana Farber	Patient 104	M	75	Colon			0	0.249051	NA	0.124525	0.00145016		0	0	0	0	0	0		0	0	0	0	0		28.34	8587.02
	Wolpin - Dana Farber	Patient 105	F	76	Colon			0	0.552635	0	0.184212	0.00162198		0	0	0	NA	0	0		0	NA	0	0	0		37.4825	11357.2
	Wolpin - Dana Farber	Patient 106	M	61	Colon			0	0	0	0	0		0	0	0	0	0	0		0	0	0	0	0		21.5	6514.5
	Wolpin - Dana Farber	Patient 107	F	51	Colon			0	0	0	0	0		0	0	0	0	0	0		0	0	110.437	36.8125	0.70945		17.125	5188.88
	Wolpin - Dana Farber	Patient 108	M	60	Colon			0	0	0.168398	0.0561327	0.000800589		0	0	0	0	0	0		0	0	0	0	0		23.14	7011.42
	Wolpin - Dana Farber	Patient 109	F	89	Colon			0	0	0	0	0		0	0	0	0	0	0		0	0	0	0	0		21.7125	6578.89
	Wolpin - Dana Farber	Patient 110	M	58	Colon		Liver	0	38.778	0	12.926	0.0215455		0	0	0	238.043	59.5108	0.0991945		0	0	0	0	0		198	59994
	Wolpin - Dana Farber	Patient 111	M	55	Colon		Liver	2.52661	0	263.366	88.6309	0.179317		0	0	0	2.02097	0.505243	0.0010222		0	0	0	0	0		163.125	49426.9
	Wolpin - Dana Farber	Patient 112	M	54	Pancreas		Lung	0	0.144204	0	0.0480681	0.000520091		0	0.19943	0	0	0.0498575	0.000539452		0	0	0	0	0		30.5025	9242.26
	Wolpin - Dana Farber	Patient 113	M	50	Pancreas			0	0	0.301801	0.1006	0.00116251		0	0	0	0	0	0		0	0	0	0	0		28.56	8653.68
	Wolpin - Dana Farber	Patient 114	F	72	Pancreas			0	0	0	0	0		0	0	105.796	0	26.4489	0.3493		0	0	0	0	0		24.99	7571.97
	Wolpin - Dana Farber	Patient 115	M	NA	Pancreas			0	0	0	0	0		0	0	0	0	0	0		0	0	0	0	0		29.4	8908.2
	Wolpin - Dana Farber	Patient 116	M	69	Pancreas			0	0	0	0	0		0	0	0	0	0	0		NA	0	0	0	0		46.25	14013.8
	Wolpin - Dana Farber	Patient 117	M	61	Pancreas			0	0	0	0	0		0	0	0	0	0	0		0	0	0.778043	0.259348	0.00102378		83.605	25332.3
	Wolpin - Dana Farber	Patient 118	F	48	Colon			0	0.185042	0	0.0616807	0.00109947		0	0	0	0	0	0		0	0	0	0	0		18.515	5610.05
	Wolpin - Dana Farber	Patient 119	F	63	Colon			0	0	0	0	0		0	0	0	0	0	0		0	0	0	0	0		69.69	21116.1
	Wolpin - Dana Farber	Patient 120	M	67	Colon			0	0	0	0	0		0.169402	0	0	1.36501	0.383603	0.00933641		0	0	0	0	0		13.56	4108.68
	Wolpin - Dana Farber	Patient 121	F	58	Pancreas		Liver	0	0	125.817	41.9389	0.292302		0	0	158.909	0	39.7271	0.276886		0	0	0	0	0		47.3525	14347.8
	Wolpin - Dana Farber	Patient 122	M	59	Colon		Liver	0	0.18273	0.322558	0.168429	0.00118472		0	0	0	0	0	0		0	0	0	0	0		46.92	14216.8
	Wolpin - Dana Farber	Patient 123	M	62	Colon		Liver	0	123.468	0	41.1561	0.492133		0	0	0	0	0	0		0	0	0	0	0		27.6	8362.8
	Wolpin - Dana Farber	Patient 124	F	33	Colon		Liver	0	0	0	0	0		0	0	0	226.846	56.7114	0.67496		0	0	0	0	0		27.73	8402.19
	Wolpin - Dana Farber	Patient 125	F	56	Colon			0	0	0	0	0		0	0	0	0	0	0		0	0	0	0	0		22.8375	6919.76
	Wolpin - Dana Farber	Patient 126	F	60	Colon			0	0	0	0	0		0	0	0	NA	0	0		0	0	0	0	0		27.3375	8283.26
	Wolpin - Dana Farber	Patient 127	M	78	Colon			0	296.03	0	98.6768	0.887978		0	0	0	0	0	0		0	NA	0	0	0		36.675	11112.5
	Wolpin - Dana Farber	Patient 128	F	38	Pancreas		Liver	0	0	0	0	0		0	0	0	NA	0	0		0	0	0	0	0		19.7425	5981.98
	Wolpin - Dana Farber	Patient 129	M	82	Colon			0	0	0	0	0		0	0	0	0	0	0		0	0	0	0	0		25.875	7840.12
	Wolpin - Dana Farber	Patient 130	F	60	Pancreas			0	0	0	0	0		0	0	0	0	0	0		0	0	0	0	0		21.855	6622.07
	Wolpin - Dana Farber	Patient 131	M	72	Pancreas			0	0	0	0	0		0	0	0	NA	0	0		0	NA	0	0	0		45.08	13659.2
	Wolpin - Dana Farber	Patient 132	F	46	Colon			0	0	0	0	0		0	0	0	NA	0	0		NA	NA	0	0	0		25.75	7802.25
	Wolpin - Dana Farber	Patient 133	M	60	Pancreas		Lung	0	0	75.1387	25.0462	0.130011		0	0	0	0	0	0		0	0	0	0	0		63.58	19264.7
	Wolpin - Dana Farber	Patient 134	F	49	Pancreas		Peritoneum	0	43.7604	106.277	50.0126	0.694689		0	0	0	0	0	0		0	0	0	0	0		23.76	7199.28
	Wolpin - Dana Farber	Patient 135	F	50	Colon		Ovaries	0	86.1154	0	28.7051	0.231544		0	0	0	0	0	0		0	0	0	0	0		40.915	12397.2
	Wolpin - Dana Farber	Patient 136	M	69	Pancreas		Lung, peritoneum	0	0	0.147295	0.0490984	0.000805172		0	0.130503	0	128.117	32.0619	0.525788		0	0	0	0	0		20.125	6097.88
	Wolpin - Dana Farber	Patient 137	M	39	Pancreas		Peritoneum	0	0	91.5564	30.5188	0.321591		0	0	0	0	0	0		0	0	0	0	0		31.32	9489.96
	Wolpin - Dana Farber	Patient 138	F	65	Pancreas			0	0	0.385805	0.128602	0.00141653		0	0	0	0	0	0		0	0	0	0	0		29.9625	9078.64
	Wolpin - Dana Farber	Patient 139	F	60	Pancreas			0	0	0	0	0		0	0	0	0	0	0		0	0	0	0	0		20.2125	6124.39
	Wolpin - Dana Farber	Patient 140	M	48	Colon			0	0	0	0	0		0	0	0	0	0	0		0	0	0	0	0		19.975	6052.43
	Wolpin - Dana Farber	Patient 141	F	79	Pancreas		Peritoneum	0	95.0789	0.0844107	31.7211	0.275845		0	0.0945077	0	154.518	38.653	0.336125		0	0	0	0	0		37.9525	11499.6
	Wolpin - Dana Farber	Patient 142	F	70	Pancreas		Liver	0	0.130811	0	0.0436035	0.000338046		0	0	0	0	0	0		0	0	0	0	0		42.57	12898.7
Healthy
	Wolpin - Dana Farber	Healthy 1	M	37				0	0	0	0	0		0	0	0	0.196879	0.0492198	0.00348675		0	0	0	0	0		4.65882	1411.62
	Wolpin - Dana Farber	Healthy 2	F	36				0	0	0	0	0		0	0	0	1.49485	0.373712	0.0302297		0	0	0	0	0		4.08	1236.24
	Wolpin - Dana Farber	Healthy 3	F	56				0	0	0	0	0		0	0	0	0	0	0		0	0	0	0	0		2.98837	905.477
	Wolpin - Dana Farber	Healthy 4	F	57				0	0	0	0	0		0	0	0	NA	0	0		0	0	0	0	0		3.85	1166.55
	Wolpin - Dana Farber	Healthy 5	F	67				0	0	0	0	0		0	0	0	0	0	0		0	0	0	0	0		6.2125	1882.39
	Wolpin - Dana Farber	Healthy 6	F	69				0	0.281132	0	0.0937108	0.000985742		0	0	0	5.91858	1.47964	0.0155643		0.123204	0	0	0.0410681	0.000431994		31.375	9506.62
	Wolpin - Dana Farber	Healthy 7	M	41				0	0	0.016712	0.00557067	0.000456771		0	0	0	0	0	0		0	0	0	0	0		4.025	1219.58
	Wolpin - Dana Farber	Healthy 8	M	25				0	0.0315569	3.67315	1.2349	0.0485188		0	0.0186654	0.0158361	18.0538	4.52207	0.177671		0	0	0	0	0		8.4	2545.2
	Wolpin - Dana Farber	Healthy 9	M	64				0	0.0211814	0	0.00706045	0.00049892		0	0	0	0	0	0		0	0	0	0	0		4.67045	1415.15
	Wolpin - Dana Farber	Healthy 10	F	56				0	4.67654	0	1.55885	0.126236		0	0	0	0	0	0		0	0	0	0	0		4.07547	1234.87
	Wolpin - Dana Farber	Healthy 11	F	43				0	0	0	0	0		0	0	0	0	0	0		0	0	0	0	0		4.26667	1292.8
	Wolpin - Dana Farber	Healthy 12	F	35				0	0	0	0	0		0	0	0	11.0877	2.77192	0.200413		0	0	0	0	0		4.56471	1383.11
	Wolpin - Dana Farber	Healthy 13	F	47				0	0	5.28911	1.76304	0.204381		0	0	7.78888	0	1.94722	0.225733		0	0	0	0	0		2.84694	862.622
	Wolpin - Dana Farber	Healthy 14	M	31				0	0	11.4753	3.8251	0.374047		0	0	0	0	0	0		0	0	0	0	0		3.375	1022.62
	Wolpin - Dana Farber	Healthy 15	M	46				0	0.0332383	0	0.0110794	0.000703187		0	0	0	0.107403	0.0268507	0.00170416		0	0	0	0	0		5.2	1575.6
	Wolpin - Dana Farber	Healthy 16	F	32				0	0	0	0	0		0	0	0	28.9805	7.24511	0.277371		0	0	0	0	0		8.62069	2612.07
	Wolpin - Dana Farber	Healthy 17	F	53				0	0.011169	0	0.00372299	0.000527961		0	0	0.0445193	1.58144	0.40649	0.0576447		0	0	0	0	0		2.32727	705.164
	Wolpin - Dana Farber	Healthy 18	F	37				0.069787	0	9.11288	3.06089	0.217616		0	0	0	23.5286	5.88215	0.418194		0	0	0	0	0		4.64211	1406.56
	Wolpin - Dana Farber	Healthy 19	F	54				0	0	0	0	0		0	0.0349399	0	0	0.00873499	0.000996945		0	0	5.10649	1.70216	0.194272		2.89167	876.175
	Wolpin - Dana Farber	Healthy 20	F	51				0	0.0201775	0	0.00672583	0.000695647		0	0	0	0	0	0		0	0	0	0	0		3.19091	966.845
	Wolpin - Dana Farber	Healthy 21	F	47				0	0	5.44602	1.81534	0.207488		0	0	0	0	0	0		0	0	0	0	0		2.8875	874.913
	Wolpin - Dana Farber	Healthy 22	F	49				0	3.87125	NA	1.93563	0.13058		0	0	0	23.5469	5.88672	0.397128		0	0	0	0	0		4.89216	1482.32
	Wolpin - Dana Farber	Healthy 23	F	55				0	0	0	0	0		0	0	0	0	0	0		0	0	0	0	0		3.36842	1020.63
	Wolpin - Dana Farber	Healthy 24	F	36				7.32697	0.0495622	NA	3.68827	0.208522		0	0	0	2.61813	0.654532	0.0370051		0	0	0	0	0		5.8375	1768.76
	Wolpin - Dana Farber	Healthy 25	M	38				0	0.00808225	0	0.00269408	0.000262368		0	3.76593	0.0131716	0.158658	0.98444	0.0958714		0	0	0	0	0		3.38889	1026.83
		Healthy 26	F	34				29.7829	80.9664	52.1703	54.3065	4.49197		63.1572	39.2441	13.976	2.28361	29.6652	2.45376		75.9866	0	13.4458	29.8108	2.4658		3.99	1208.97
		Healthy 27	M	34				0	2.22046	4.36351	2.19466	0.0822705		0	0	0	0	0	0		0	0	0	0	0		8.804	2667.61
		Healthy 28	M	28				3.42563	23.9549	44.5119	23.9641	0.64144		5.82402	5.23248	2.5898	0	3.41157	0.0913165		2.9316	1.14618	2.85283	2.31021	0.0618366		12.33	3735.99
		Healthy 29	F	23				5.07739	16.8936	8.27164	10.0809	0.56438		0.0475353	2.05504	0	0	0.525644	0.0294283		18.2754	0	0.160614	6.14533	0.344048		5.895	1786.19
		Healthy 30	F	26				3.0292	3.80147	0.0349916	2.28855	0.0977733		4.62418	7.81652	18.3234	1.22677	7.99772	0.341684		0	0	0	0	0		7.725	2340.68
		Healthy 31	F	27				3.11903	0	0	1.03968	0.121032		0.0117197	0.00872024	0	0	0.00510998	0.000594872		4.40396	0	0	1.46799	0.170894		2.835	859.005
		Healthy 32	F	21				3.41175	5.43345	9.35373	6.06631	0.373872		5.11995	1.77689	0.088932	0	1.74644	0.107635		0.39164	0	1.90007	0.763903	0.04708		5.355	1622.56
		Healthy 33	F	58				0	4.74982	0	1.58327	0.0503403		3.31131	4.34219	5.08795	2.23352	3.74374	0.119033		0	1.75505	0	0.585018	0.0186007		10.38	3145.14
		Healthy 34	F	58				0.318134	5.43816	16.8664	7.54088	0.2627		3.12374	3.22877	0	0	1.58813	0.0553254		1.85855	0	0	0.619516	0.021582		9.47368	2870.53
		Healthy 35	F	41				3.75386	13.6344	9.33384	8.90738	0.824083		0	2.77233	0	0	0.693084	0.0641219		0.0260818	0.0949476	0	0.0403432	0.00373242		3.56727	1080.88
		Healthy 36	F	22				0	9.74771	0	3.24924	0.109744		2.01447	3.97024	5.14567	0	2.7826	0.093983		0	0.837822	3.57265	1.47016	0.049655		9.77143	2960.74
		Healthy 37	F	33				0.0432664	0	3.43053	1.15793	0.0995198		2.85313	0.0932968	7.11765	0	2.51602	0.216242		6.75766	0	0	2.25255	0.193598		3.84	1163.52
		Healthy 38	M	73				0	4.25267	0.0903233	1.44766	0.0612535		0	0	0	0	0	0		0	4.16058	0	1.38686	0.0586807		7.8	2363.4
		Healthy 39	F	22				0.0124087	0	8.89556	2.96932	0.233327		0	0	0	0	0	0		0	9.95789	0	3.3193	0.260828		4.2	1272.6
		Healthy 40	F	32				0	0	0.248657	0.0828858	0.00642137		0	5.57927	0	0	1.39482	0.10806		12.8997	0	0	4.29991	0.333125		4.26	1290.78
		Healthy 41	M	35				4.545	3.39377	5.4005	4.44642	0.207269		2.32159	1.92868	0	0	1.06257	0.0495315		0	0	0.108138	0.036046	0.00168028		7.08	2145.24
		Healthy 42	F	43				0	5.53964	0.011086	1.85024	0.10027		3.66249	0	7.62067	0	2.82079	0.152866		0.0909863	0	0	0.0303288	0.00164359		6.09	1845.27
		Healthy 43	F	22				0	3.67648	0.0269094	1.23446	0.0933364		3.81492	0	0	6.22989	2.5112	0.189869		0	0	2.32875	0.776251	0.0586915		4.365	1322.59
		Healthy 44	M	22				6.44268	1.36699	2.44804	3.41924	0.0936871		0	1.10014	4.20454	0	1.32617	0.036337		0.0410228	0	0	0.0136743	0.000374675		12.045	3649.63
		Healthy 45	F	60				2.78157	0.0373812	1.57708	1.46534	0.0398034		0	0	0	10.3304	2.58259	0.0701515		0	0	0	0	0		12.15	3681.45
		Healthy 46	F	25				0	0	0	0	0		0	0.0408215	0.0249109	8.28836	2.08852	0.176739		0	0	0	0	0		3.9	1181.7
		Healthy 47	M	44				0	0.0414739	3.52663	1.18937	0.0505188		1.89985	0	0	5.75244	1.91307	0.0812583		0	0	0	0	0		7.77	2354.31
		Healthy 48	M	46				0	3.4502	9.07736	4.17585	0.348022		0	0	0	0	0	0		0	0	0	0	0		3.96	1199.88
		Healthy 49	F	40				4.20111	2.59943	2.35735	3.05263	0.348003		1.89603	1.36053	0	0	0.814139	0.0928127		0	0	0	0	0		2.895	877.185
		Healthy 50	M	28				3.0323	0	8.4921	3.84147	0.28915		0	0	0	0	0	0		0	0	0	0	0		4.38462	1328.54
		Healthy 51	F	24				0.611307	1.64076	6.60414	2.95207	0.130688		0	0	0	1.57512	0.393781	0.0174327		0	0	0	0	0		7.455	2258.87
		Healthy 52	F	47				0	5.63048	0.167145	1.93254	0.0293081		0	0	0	5.37372	1.34343	0.0203739		0	0	0	0	0		21.762	6593.89
		Healthy 53	M	24				0.0266791	8.94358	0	2.99009	0.209517		0	0.00648731	0.0165843	0.571109	0.148545	0.0104087		0	0	0.0185289	0.00617629	0.000432777		4.71	1427.13
		Healthy 54	F	43				0.0582438	0	5.18572	1.74799	0.26163		0	0	1.41348	0	0.35337	0.0528906		1.42607	0	0	0.475358	0.0711491		2.205	668.115
		Healthy 55	F	61				0	5.45066	3.73921	3.06329	0.118106		0	0	0.958604	0	0.239651	0.00923981		0	0	0	0	0		8.56	2593.68
		Healthy 56	M	37				0.0494761	3.95682	6.09356	3.36662	0.149642		0	0	0	0	0	0		0	0	0	0	0		7.425	2249.78
		Healthy 57	M	48				0	0	0	0	0		0	0	5.64216	0	1.41054	0.0758802		0	0	4.03804	1.34601	0.072409		6.135	1858.9
		Healthy 58	M	43				0	0.0602891	0	0.0200964	0.000346162		0	9.09276	0	0	2.27319	0.0391559		0	0	0	0	0		19.16	5805.48
		Healthy 59	F	65				0	0.140842	9.23642	3.12575	0.132003		0	0	0	0	0	0		0	0	0	0	0		7.815	2367.95
		Healthy 60	F	21				0.0406266	0.014629	3.62698	1.22741	0.0604155		0	3.22498	0	0	0.806244	0.0396849		0	0	0	0	0		6.705	2031.62
		Healthy 61	F	35				0	5.46731	3.85807	3.10846	0.322608		0	0	0	0	0	0		0	0	0	0	0		3.18	963.54
		Healthy 62	F	66				3.90266	0.0250213	1.76267	1.89679	0.102792		0	2.016	0.0576557	0	0.518414	0.0280942		0	0	0.912958	0.304319	0.0164919		6.09	1845.27
		Healthy 63	F	24				0	0	0.0194867	0.00649558	0.000635187		0	0	0	0	0	0		0	0	0	0	0		3.375	1022.62
		Healthy 64	F	25				0	0	0.0203575	0.00678583	0.000425365		1.87183	1.73261	0	0.550481	1.03873	0.0651121		4.06072	0	0	1.35357	0.0848478		5.265	1595.29
		Healthy 65	F	31				0	0.574974	1.77617	0.783716	0.0517972		0.573232	1.93955	0.77992	0	0.823176	0.0544053		0.784164	1.57281	0	0.785659	0.0519257		4.99355	1513.05
		Healthy 66	F	25				0.0509186	0	0	0.0169729	0.000964283		0	0	0	0	0	0		0	0	0	0	0		5.80909	1760.15
		Healthy 67	F	66				0	0	0	0	0		0	0	0	5.88672	1.47168	0.0821832		0	0	0	0	0		5.91	1790.73
		Healthy 68	F	18				0.0100903	0.0150637	5.08042	1.70186	0.12358		0	0.00471761	0.0188937	0	0.00590282	0.00042863		0.0374147	0	0	0.0124716	0.000905617		4.545	1377.13
		Healthy 69	F	24				0	0.00631219	6.73075	2.24569	0.193765		0	0	0	0	0	0		0	0	0	0	0		3.825	1158.98
		Healthy 70	F	25				0	0	0	0	0		0	0	0	0	0	0		0	0	0	0	0		2.74286	831.086
		Healthy 71	F	30				2.26499	3.01643	0.178057	1.81983	0.0918352		0	0	0	0	0	0		0	0	0	0	0		6.54	1981.62
		Healthy 72	F	24				0	0	5.10532	1.70177	0.108471		0	0	0	0	0	0		0	0	0	0	0		5.17778	1568.87
		Healthy 73	M	32				0	0.0105478	0	0.00351593	0.000179486		1.92274	0	0	0	0.480686	0.0245386		3.13583	0	0	1.04528	0.0533605		6.465	1958.89
		Healthy 74	M	37				0	0	0	0	0		0	0	0	0	0	0		0	0	0	0	0		7.645	2316.43
		Healthy 75	F	25				0	0.945775	0	0.315258	0.03521		0	0	0	0	0	0		0	0	0	0	0		2.955	895.365
		Healthy 76	F	42				0	2.67152	0.0164487	0.895991	0.101096		2.04654	0	0	0	0.511634	0.0577286		0	0	0	0	0		2.925	886.275
		Healthy 77	M	62				0.31294	0.0932014	2.51399	0.973376	0.0982404		0	0	0	0	0	0		0	0	0.821873	0.273958	0.0276499		3.27	990.81
		Healthy 78	M	56				0	2.3273	0	0.775768	0.0598898		0	0	0	0	0	0		2.21612	0	0	0.738708	0.0570288		4.275	1295.32
		Healthy 79	M	25				0	0	4.28775	1.42925	0.108725		0	0	0	0	0	0		0	0	0	0	0		4.33846	1314.55
		Healthy 80	F	41				0	2.06779	0	0.689262	0.0499429		0	2.0746	0	0	0.518651	0.0375807		0	0	0	0	0		4.55478	1380.1
		Healthy 81	F	44				0	3.88471	0	1.2949	0.186214		0	0	0	0	0	0		0	0	0	0	0		2.295	695.385
		Healthy 82	F	25				3.66664	0.183216	0	1.28328	0.16227		0	0.0102326	0	0	0.00255816	0.000323478		0	0	0	0	0		2.61	790.83
		Healthy 83	M	67				0	0	3.85065	1.28355	0.0355366		0	0	0	0	0	0		0	0	0	0	0		11.9205	3611.91
		Healthy 84	F	67				0	0	3.78451	1.2615	0.0744981		0	0	0	0	0	0		0	0	0	0	0		5.58857	1693.34
		Healthy 85	M	41				0.92602	0	2.71343	1.21315	0.0495213		0	0	0	0	0	0		0	0	0	0	0		8.085	2449.76
		Healthy 86	M	48				0	0	0	0	0		0	0	0	0	0	0		0	0	0	0	0		6.135	1858.9
		Healthy 87	F	19.5				0	0	0	0	0		0	0	0	0	0	0		0	0	0	0	0		2.985	904.455
		Healthy 88	F	71				0	0	2.95933	0.986445	0.114291		0	0	0	0	0	0		0	0	0	0	0		2.8485	863.096
		Healthy 89	M	52				0	0	3.35732	1.11911	0.0642893		0	0	0	0	0	0		0	0	0	0	0		5.745	1740.74
		Healthy 90	M	83				0	0	3.24981	1.08327	0.0476687		0	0	0	0	0	0		0	0	0	0	0		7.5	2272.5
		Healthy 91	M	23				0	0	0	0	0		0	2.92514	0	0	0.731284	0.0410456		0.108498	0	0	0.0361659	0.00202992		5.88	1781.64
		Healthy 92	F	26				0	2.78307	0.0176084	0.933559	0.0388776		0	0	0	0	0	0		0	0	0	0	0		7.925	2401.28
		Healthy 93	F	27				0	0	2.65608	0.885361	0.085065		0	0	0	0	0	0		0	0	0	0	0		3.435	1040.81
		Healthy 94	F	27				0	2.52382	0	0.841273	0.0651756		0	0	0	0	0	0		0	0	0	0	0		4.26	1290.78
		Healthy 95	F	18				0	1.4207	0	0.473567	0.0274921		0.0188009	0.00780015	0	0	0.00665026	0.000386069		0	0	0	0	0		5.685	1722.55
		Healthy 96	M	28				0	0	0.0422291	0.0140764	0.00131234		2.28312	0	0	0	0.57078	0.0532136		0	0	0	0	0		3.54	1072.62
		Healthy 97	M	30				0.0440718	0	0	0.0146906	0.0013696		0	0	0	0	0	0		2.15298	0	0	0.717661	0.0669073		3.54	1072.62
		Healthy 98	F	60				0	0.215042	0	0.0716807	0.0173502		0	0	0	0	0	0		0	0	0	0	0		1.3635	413.14
		Healthy 99	F	27				0	1.38078	0	0.460259	0.0376457		0	0	0	0	0	0		0	0	0	0	0		4.035	1222.61
		Healthy 100	F	25				0	0	0	0	0		0	0	0	0	0	0		0	0	0	0	0		2.74286	831.086
		Healthy 101	M	30				0	0.0104278	0	0.00347593	0.000379387		0	0	0	1.4251	0.356276	0.0388864		0	0	0	0	0		3.02375	916.196
		Healthy 102	F	33				1.42671	0.00765366	0	0.47812	0.042763		0	0	0	0	0	0		0	0	0	0	0		3.69	1118.07
		Healthy 103	M	29				0	1.31676	0	0.43892	0.0252659		0	0	0	0	0	0		0	0	0	0	0		5.73333	1737.2
		Healthy 104	F	27				0	0	1.26228	0.420761	0.0642893		0	0	0	0	0	0		0	0	0	0	0		2.16	654.48
		Healthy 105	F	72				0	0	1.2211	0.407035	0.062972		0	0	0	0	0	0		0	0	0	0	0		2.13325	646.375
		Healthy 106	M	18				0	0.0221287	0.0123534	0.011494	0.000947169		0	0	0	0	0	0		0	0	0.758348	0.252783	0.0208306		4.005	1213.51
		Healthy 107	F	57				0	0.699843	0	0.233281	0.0175177		0	0	0	0	0	0		0	0	0	0	0		4.395	1331.68
		Healthy 108	M	70				0	0	0	0	0		0	0	0	0	0	0		0	0	0	0	0		4.015	1216.54
		Healthy 109	M	69				0	0.0209841	0	0.00699471	0.000498539		0	0	0	0	0	0		0	0	0	0	0		4.6305	1403.04
		Healthy 110	F	19				0	0.0148839	0.00853368	0.00780588	0.00054017		0.0235309	0.0114039	0.00669181	0	0.0104066	0.000720144		0	0	0	0	0		4.76923	1445.08
		Healthy 111	M	22				0.0380645	0.0335201	0.115277	0.0622871	0.00220685		0	0	0	0	0	0		0	0	0	0	0		9.315	2822.44
		Healthy 112	F	19				0	0	0.136555	0.0455183	0.00370927		0	0	0	0	0	0		0	0	0	0	0		4.05	1227.15
		Healthy 113	M	29				0	0	0.0782109	0.0260703	0.00126067		0	0	0	0	0	0		0	0	0	0	0		6.825	2067.97
		Healthy 114	M	34				0	0	0.0629162	0.0209721	0.000661835		0	0	0	0	0	0		0	0	0	0	0		10.458	3168.77
		Healthy 115	F	30				0	0.0284406	0.00864394	0.0123615	0.00131392		0	0	0	0	0	0		0	0	0	0	0		3.105	940.815
		Healthy 116	F	30				0.0252325	0	0	0.00841083	0.000841167		0	0	0	0	0	0		0	0	0	0	0		3.3	999.9
		Healthy 117	M	34				0	0.0214054	0	0.00713513	0.000249982		0	0	0	0	0	0		0	0	0	0	0		9.42	2854.26
		Healthy 118	F	27				0	0	0	0	0		0	0	0	0	0	0		0	0	0	0	0		3.42	1036.26
		Healthy 119	F	56				0	0.0113504	0	0.00378348	0.000402149		0	0	0	0	0	0		0	0	0	0	0		3.105	940.815
		Healthy 120	M	31				0	0	0	0	0		0	0	0	0	0	0		0	0	0	0	0		16.579	5023.44
		Healthy 121	M	28				0	0	0	0	0		0	0	0	0	0	0		0	0	0	0	0		4.335	1313.5
		Healthy 122	F	18				0	0	0	0	NA		0	0	0	0	0	NA		0	0	0	0	NA		NA	NA
		Healthy 123	F	31				0	0	0	0	0		0	0	0	0	0	0		0	0	0	0	0		3.08889	935.933
		Healthy 124	F	33				0	0	0	0	0		0	0	0	0	0	0		0	0	0	0	0		3.66	1108.98
		Healthy 125	M	24				0	0	0	0	0		0	0	0	0	0	0		0	0	0	0	0		1.608	487.224
		Healthy 126	M	25				0	0	0	0	0		0	0	0	0	0	0		0	0	0	0	0		4.65	1408.95
		Healthy 127	F	33				0	0	0	0	0		0	0	0	0	0	0		0	0	0	0	0		3.96	1199.88

## Sheet: CNS markers -Sequences
Marker	Cell Type	Forward Primer	Reverse Primer	Cluster CG#	Chr	Start	End	Amplicon length
Ast 1	Astrocyte	TGGATAGATATGGAAGTATGTGA	AAAAAACCCTCATACACTCAA	cg10030512	7	2656380	2656519	140
Ast 2	Astrocyte	GTTTTTTGTTTTAGAATTGGTTA	AATCCATAAATAAAACAAACCC	cg01623475	16	79158123	79158241	119
Ast 3	Astrocyte	GAAAGAGGGGATAATAAATAGTT	CTTATTACTATCACTCCCAAACTAA	cg22031783	1	3128519	3128632	114
Neu 1	Neuron	GTATGATTTTTTGGGGGTTAG	CTTAACACCAACCTACTAAACTAAA	cg13131859	4	4322982	4323100	119
Neu 2	Neuron	TTAAGTTTGAAGGTGTAGGTTTT	AAAACCCACACACACACATAA	cg01103443	16	310568	310671	104
Neu 3	Neuron	GAGAAGGTAATGTTGTTGGAAT	ATAACACAAACATTAACTTCAAAC	cg02632583	17	79253907	79254047	141
Neu 4	Neuron	GTGGGGTAAGAGTTTTTAGTATT	CCAATATATCTATACAAATCCCC	cg09567197	1	244218429	244218560	132
Oligo 1	Oligodendrocyte	ATGGAGTTTGAGTTATATAGGTATG	AAACTCCTAAACTCAAAAAATCTA	cg26765599	16	4521272	4521415	144
Oligo 2	Oligodendrocyte	AGTAGATGTATTATTGTGAAGAAGAA	AACAATAAATAATAAATCTCTCAAAA	cg20637405	6	42046310	42046434	125
Oligo 3	Oligodendrocyte	TTTGGTTTTGGTGTATTTTTT	CAAAACCTACTATAATACTTCTAAACT	cg02887726	6	29641035	29641177	143

## Sheet: Liver cohort
	Sample	Gender	Age	Primary Tumor	Metastasis site	Other metastasis	Liv1 (GE/ml)	Liv2 (GE/ml)	Liv3 (GE/ml)	Hepatocyte Average (GE/ml)	% Hepatocyte		ng/ml	Total cfDNA (GE/ml)	ALT (IU/L)	AST (IU/L)	Alkaline phosphatase (IU/L)	Total Bilirubin (mg/dL)
	Patient 1	M	48	Colon	Liver	Lung	2.00646	70.8379	447.589	173.478	2.47208		23.16	7017.48	21	19	73	0.5
	Patient 2	F	71	Colon	Liver	Lung, bone	28.1903	21.204	15.5687	21.6543	0.500124		14.2898	4329.8	8	10	86	0.4
	Patient 3	M	42	Colon	Liver		26460.4	1826.01	2099.83	10128.7	7.48393		446.667	135340	55	108	588	8.4
	Patient 4	F	52	Colon	Liver		229.77	294.579	229.475	251.275	4.19949		19.7474	5983.45	47	29	96	0.3
	Patient 5	M	48	Colon	Liver		91.3069	87.8637	202.993	127.388	1.45331		28.9286	8765.36	10	15	97	0.6
	Patient 6	F	46	Breast	Liver	Brain	37.3341	105.988	56.0134	66.4453	3.95119		5.55	1681.65
	Patient 7	M	50	Melanoma	Liver	Brain, bone, lymph nodes	11.0912	28.0577	37.5814	25.5768	1.64974		5.11667	1550.35
	Patient 8	F	63	Melanoma	Liver	Brain, lung, retroperitoneum	71.695	185.084	122.528	126.435	5.81979		7.17	2172.51
	Patient 9	M	66	Pancreas	Liver	Brain, bone	240.007	17.8415	28.8489	95.5658	4.54522		6.93913	2102.56
	Patient 10	F	60	Breast	Liver	Bone	1909.9	3691.98	4381.43	3327.77	5.92381		185.4	56176.2	307	460	519	136
	Patient 11	F	60	Breast	Liver	Brain, bone, lung	185.316	747.861	205.498	379.558	8.40153		14.91	4517.73	23	23	116	3.9
	Patient 12	M	69	Colon	Liver	Bone, lung	106.668	358.541	241.81	235.673	0.909705		85.5	25906.5
	Patient 13	M	87	Colon	Liver	Lung, bone	3863.86	2929.35	2989.35	3260.85	1.96528		547.6	165923	25	100
	Patient 14	M	46	Colon	Liver	Lung, peritoneum, stomach, pericard	1952.72	1964.29	2277.3	2064.77	1.04436		652.5	197708	210	165
	Patient 15	F	64	Colon	Liver	non-specific lung lesions	23.9862	19.1504	47.0804	30.0724	0.370158		26.8125	8124.19	87	93
	Patient 16	F	36	Colon	Liver		3970.94	726.829	1453.42	2050.4	2.3822		284.065	86071.5	106	96
	Patient 17	M	68	Colon	Liver		227.77	912.883	882.04	674.231	8.03616		27.6897	8389.97	30
	Patient 18	M	78	Pancreas	Liver		780.595	1443.1	2470.89	1564.86	5.43281		95.0625	28803.9	210	165
	Patient 19	F	61	Pancreas	Liver		35948.7	3543.94	2752.48	14081.7	13.0623		355.789	107804	181	277
	Patient 20	M	59	PNET	Liver	Lymph nodes	169.815	112.617	191.532	157.988	3.44735		15.125	4582.88	26	23
	Patient 21	M	57	PNET	Liver		1058.23	1378.93	1899.82	1445.66	13.9355		34.2375	10374	77	102
	Patient 22	M	62	PNET	Liver		212.353	192.845	210.312	205.17	5.47783		12.3613	3745.46	53
	Patient 23	M	80	PNET	Liver		173.737	529.831	612.457	438.675	6.45966		22.4125	6790.99	39	45
	Patient 24	M	65	PNET	Liver		131.133	508.84	395.39	345.121	6.66609		17.0867	5177.26	33	37
	Patient 25	F	65	PNET	Liver		222.745	417.125	352.022	330.631	2.99469		36.4375	11040.6	27	32
	Patient 26	M	69	PNET	Liver		64.6373	107.882	23.3007	65.2732	1.39885		15.4	4666.2	27	28
	Patient 27	M	72	PNET	Liver		420.331	698.94	772.028	630.433	15.8284		13.145	3982.93	24	20
	Patient 28	M	62	PNET	Liver		154.176	164.458	844.673	387.769	7.69205		16.6375	5041.16	21	24
	Patient 29	M	62	PNET	Liver		172.876	131.694	122.83	142.466	2.67151		17.6	5332.8	21	27
	Patient 30	F	44	PNET	Liver		0.390384	50.5496	30.4822	27.1407	1.08213		8.2775	2508.08	17	20
	Patient 31	M	49	PNET	Liver		96.6255	97.3462	103.853	99.2749	1.76506		18.5625	5624.44	13	17
	Patient 32	F	51	PNET	Liver		32.4791	0.282545	28.6951	20.4856	0.871815		7.755	2349.76	10	14
	Patient 33	M	77	Bladder	Liver		276.62	128.447	230.277	211.782	2.94915		23.7	7181.1
	Patient 34	F	40	Breast	Liver		27.0511	24.9902	27.366	26.4691	0.35483		24.6194	7459.66
	Patient 35	M	59	Colon	Liver		303.188	204.574	113.703	207.155	1.61987		42.2059	12788.4
	Patient 36	M	39	Colon	Liver		90.107	70.0066	88.9108	83.0081	2.03835		13.44	4072.32
	Patient 37	M	62	Colon	Liver		55.4004	47.0113	55.3784	52.5967	1.85753		9.345	2831.54
	Patient 38	M	71	Lung	Liver	Bone	392.425	507.931	554.02	484.792	8.3856		19.08	5781.24
	Patient 39	F	62	Lung	Liver		217.736	244.606	171.902	211.414	3.78691		18.425	5582.78
	Patient 40	M	78	Pancreas	Liver	Bone	282.052	117.779	165.41	188.414	0.91661		67.84	20555.5
	Patient 41	M	34	Colon	Liver	Lung	8220.41	8443.89	9623.73	8762.68	16.2356		178.125	53971.9	66	29	159	0.6
	Patient 42	F	58	Colon	Liver	Peritoneum	68.9111	57.6132	179.555	102.027	1.0876		30.96	9380.88	19	19	53	0.4
	Patient 43	M	75	Colon	Liver		165.307	46.4424	363.075	191.608	1.5834		39.9375	12101.1	11	15	70	0.2
	Patient 44	M	61	Colon	Liver			82.8944	82.2884	82.5914	1.32063		20.64	6253.92	40	29	126	0.3
	Patient 45	F	65	Colon	Liver		1311.11	681.05	488.953	827.036	1.09223		249.9	75719.7
	Patient 46	M	49	Colon	Liver		1228.81	491.482	1261.76	994.017	9.35639		35.0625	10623.9	28	27	79	0.6
	Patient 47	F	44	Colon	Liver		724.973	1553.04	1831.81	1369.94	1.18598		381.225	115511	24	60	598	0.5
	Patient 48	M	58	Colon	Liver		111.215	111.23	19.285	80.5766	0.134308		198	59994	44	23	53	0.7
	Patient 49	M	55	Colon	Liver		912.385	2794.35	2099.95	1935.56	3.91601		163.125	49426.9	59	58	227	0.6
	Patient 50	M	59	Colon	Liver		105.449	229.135	587.527	307.37	2.16203		46.92	14216.8	23	14	96	0.5
	Patient 51	M	62	Colon	Liver		2.43624	224.47	53.2783	93.3948	1.11679		27.6	8362.8
	Patient 52	F	33	Colon	Liver		5.18121	171.88	137.52	104.86	1.24801		27.73	8402.19	10	11	75	0.2
	Patient 53	M	61	Pancreas - tail	Liver		26330.2	3557.42	7883.71	12590.4	7.67716		541.25	163999	19	27
	Patient 54	F	65	Pancreas - body	Liver		806.668	1070.15	1335.16	1070.66	7.16448		49.32	14944	23	25	150	0.5
	Patient 55	M	85	Pancreas - body	Liver		66.0673	94.5263	161.621	107.405	0.981645		36.11	10941.3	18	22	0.8
	Patient 56	F	58	Pancreas - body	Liver		2127.27	1251.82	983.38	1454.16	10.135		47.3525	14347.8	46	40	101	0.6
	Patient 57	F	38	Pancreas - body	Liver		74.2101	31.669	121.989	75.9559	1.26975		19.7425	5981.98	9	8	120	0.3
	Patient 58	M	74	Pancreas - body & tail	Liver		460.857	30.0689	372.222	287.716	2.61947		36.25	10983.8	31	33	131	0.7
	Patient 59	M	67	Pancreas - head	Liver		4038.68	7924.98	6143.13	6035.6	16.7849		118.675	35958.5	220	102	567	4.6
	Patient 60	F	61	Pancreas - head	Liver		510.996	659.427	868.66	679.694	7.72923		29.0225	8793.82	73	42	124	0.5
	Patient 61	M	64	Pancreas - head	Liver		853.148	1595.88	1580.21	1343.08	6.92189		64.0375	19403.4
	Patient 62	F	70	Pancreas - tail	Liver		366.752	256.562	417.704	347.006	2.69024		42.57	12898.7	19	27	89	0.4
	Patient 63	M	62	Pancreas neck	Liver		1987.93	296.47	212.625	832.341	4.21578		65.16	19743.5	32	17	118	0.7
Non liver Metastasis
	Patient 64	F	38	Breast		Leptomeningeal	24.4498	4.82127	22.0918	17.1209	0.450114		12.5534	3803.69
	Patient 65	F	69	Breast		Bone	28.7953	80.8773	26.1259	45.2661	3.39916		4.395	1331.68
	Patient 66	F	65	Breast		Brain, bone	20.0055	26.395	40.6108	29.0037	3.01012		3.18	963.54
	Patient 67	F	35	Breast		Brain, bone	68.875	84.8208	73.4563	75.7174	6.61091		3.78	1145.34
	Patient 68	F	61	Breast		Brain, bone, lung, thyroid	50.4574	212.507	210.6	157.855	4.81046		10.83	3281.49
	Patient 69	F	68	Colon		Peritoneum	87.4607	40.3495	31.2168	53.009	0.663991		26.3478	7983.39
	Patient 70	F	64	Colon		Peritoneum	46.2715	48.9685	84.3251	59.855	2.926		6.75125	2045.63
	Patient 71	F	36	Colon		Bone, retroperitoneal mass	75.5944	1132.01	105.383	437.664	5.67837		25.4375	7707.56	8
	Patient 72	F	60	Colon		Peritoneum	477.345	502.113	387.508	455.656	9.76503		15.4	4666.2	11
	Patient 73	F	68	Colon		Brain, lung	4.4376	9.13943	18.9425	10.8398	0.889927		4.02	1218.06
	Patient 74	F	54	Colon		Peritoneum	447.839	354.107	318.103	373.35	4.3356		28.42	8611.26	12	20	73	0.6
	Patient 75	F	56	Colon		Lung	0	93.9842	0.121581	31.3686	0.510487		20.28	6144.84	8	16	65	0.4
	Patient 76	F	50	Colon		Ovaries	1.80173	72.813	161.518	78.7108	0.634906		40.915	12397.2	10	17	73	0.6
	Patient 77	F	82	Colon		Bone	33.8175	34.2619	42.7391	36.9395	2.09472		5.82	1763.46
	Patient 78	F	74	Endometrium		Brain	66.2557	30.4779	1086.46	394.398	1.14975		113.211	34302.8
	Patient 79	M	48	Esophagus		Brain	264.616	119.217	100.072	161.301	1.1636		45.75	13862.2
	Patient 80	M	69	Lung		Brain	28.8256	49.8674	34.2103	37.6344	1.28978		9.63	2917.89
	Patient 81	M	63	Lung		Brain	35.4007	68.6509	80.3003	61.4506	1.08164		18.75	5681.25
	Patient 82	M	59	Lung		Adrenal	40.3264	18.0786	44.4403	34.2818	1.16385		9.72125	2945.54
	Patient 83	M	73	Lung		Kidney	203.738	4.2972	81.6178	96.551	1.65856		19.2125	5821.39
	Patient 84	M	65	Lung		Bone	120.885	180.364	62.602	121.284	0.782325		51.165	15503
	Patient 85	M	57	Lung		Bone	2.37936	34.4962	20.7507	19.2088	0.790835		8.01625	2428.92
	Patient 86	F	78	Lung		Bone	30.1876	60.2766	32.5175	40.9939	0.827482		16.35	4954.05
	Patient 87	M	78	Lung		NA	38.5383	29.7992	27.016	31.7845	2.27794		4.605	1395.32
	Patient 88	M	73	Lung		Bone	23.947	17.7116	25.1277	22.2621	0.788752		9.315	2822.44
	Patient 89	M	65	Lung		Brain, bone	14.6233	34.6855	24.6309	24.6466	0.84015		9.68182	2933.59
	Patient 90	M	44	Lung		Brain	4.47763	6.38239	3.72632	4.86211	0.193799		8.28	2508.84
	Patient 91	F	60	Lung		Brain, mediastinal and pleural	5.69595	14.1672	12.7006	10.8546	2.29639		1.56	472.68
	Patient 92	F	53	Lung		Brain	14.435	14.9285	21.2703	16.878	0.851075		6.545	1983.13
	Patient 93	M	73	Lung		Brain	45.1682	34.5325	11.4597	30.3868	2.28965		4.38	1327.14
	Patient 94	M	57	Lung		Brain	24.3481	86.2883	60.261	56.9658	1.62144		11.595	3513.29
	Patient 95	M	68	Lung		Brain	1.22835	17.055	7.37966	8.55435	0.512148		5.5125	1670.29
	Patient 96	M	66	Melanoma		Brain, Skin	41.1435	122.148	76.736	80.0091	1.60804		16.4211	4975.58
	Patient 97	M	76	Melanoma		Brain, lung	3.53373	4.44508	4.97114	4.31665	0.274496		5.19	1572.57
	Patient 98	F	58	Melanoma		Brain, lung, Gall bladder	41.1532	54.6174	56.1708	50.6471	4.11549		4.06154	1230.65
	Patient 99	M	33	Melanoma		Brain, skin	37.3873	42.8868	57.7338	46.0026	1.66473		9.12	2763.36
	Patient 100	M	89	NA		Bone	9.75439	42.7249	29.3978	27.2923	1.13729		7.92	2399.76
	Patient 101	F	64	Ovarian		Brain	13.2443	5.47935	4.6142	7.77927	0.900848		2.85	863.55
	Patient 102	F	71	Ovary		Omentum	46.7745	53.9332	39.9296	46.8791	2.19456		7.05	2136.15
	Patient 103	M	58	Pancreas - body		Peritoneum	45.6593	223.05	180.863	149.857	1.63732		30.2067	9152.62	18	15	83	0.6
	Patient 104	M	38	Pancreas - body		Lung	0	531.761	421.524	317.762	3.97392		26.39	7996.17	16	25	68	0.3
	Patient 105	M	69	Pancreas - body		Lung, peritoneum	0.221733	141.941	0.18626	47.4496	0.778134		20.125	6097.88	23	14	56	0.5
	Patient 106	F	79	Pancreas - body		Peritoneum	1126.06	1936.59	1687.02	1583.22	13.7676		37.9525	11499.6	199	100	263	1.8
	Patient 107	F	62	Pancreas - head		Lung	540.875	1081.33	750.928	791.043	5.2934		49.32	14944	12	23	101	0.2
	Patient 108	F	69	Pancreas - head		Peritoneum	0	149.335	124.626	91.3202	1.09149		27.6125	8366.59	9	13	41	0.9
	Patient 109	M	60	Pancreas - head		Lung	128.051	230.8	338.366	232.406	1.20638		63.58	19264.7	51	41	30	1.6
	Patient 110	M	54	Pancreas - tail		Lung	0	282.211	0.881811	94.3644	1.02101		30.5025	9242.26	20	15	98	0.7
	Patient 111	F	49	Pancreas - tail		Peritoneum	129.118	2.56293	62.5188	64.7331	0.899161		23.76	7199.28
	Patient 112	M	39	Pancreas - tail		Peritoneum	162.815	123.394	437.413	241.207	2.54171		31.32	9489.96	24	13	64	0.5
	Patient 113	M	69	PNET		Lymph nodes	40.4204	118.251	231.138	129.936	2.86127		14.9875	4541.21	43	46
	Patient 114	M	56	Prostate		Bladder	45.7871	45.5735	20.0037	37.1214	0.94861		12.915	3913.24
	Patient 115	F	58	Thyroid		Brain, lymph node, lung and later bone	10.8475	27.6236	8.84155	15.7709	1.15281		4.515	1368.04
	Patient 116	F	67	Uterus		Lung, Omentum	20.4941	29.1902	57.2648	35.6497	1.50551		7.815	2367.95
	Patient 117	F	76	Uterus		Bone, lung, adrenal,	30.9023	63.2518	69.8733	54.6758	2.05288		8.79	2663.37	5	11	81	5
	Patient 118	F	67	Uterus		Brain	18.6591	15.7673	6.243	13.5564	0.741969		6.03	1827.09
Localized cancer (no Mets)
	Patient 119	M	67	Pancreas - head				157.454	3.73201	80.5932	1.28619		20.68	6266.04	15	14	63	0.6
	Patient 120	F	55	Pancreas - head			81.2274	448.976	521.404	350.536	7.09201		16.3125	4942.69	83	59	93	0.2
	Patient 121	M	83	Colon				61.1105	1.77921	31.4449	0.650241		15.96	4835.88	15	19	57	0.3
	Patient 122	M	82	Pancreas - body			0	349.656	306.496	218.717	2.45524		29.4	8908.2	30	18	110	0.3
	Patient 123	F	60	Pancreas - tail			0	1.33375	0	0.444583	0.00671366		21.855	6622.07	18	14	68	0.4
	Patient 124	F	67	Breast			67.0615	47.2738	91.4072	68.5809	2.90925		7.78	2357.34
	Patient 125	F	72	Breast			14.155	11.8099	25.7362	17.2337	0.489896		11.61	3517.83
	Patient 126	F	68	Breast			5.63023	10.5215	11.3057	9.15246	0.49722		6.075	1840.73
	Patient 127	F	71	Breast			22.1341	16.9005	16.1693	18.4013	0.922253		6.585	1995.25
	Patient 128	F	73	Breast			86.8717	59.2423	58.1535	68.0892	1.41331		15.9	4817.7
	Patient 129	F	36	Breast			17.0217	21.8054	28.3003	22.3758	0.939535		7.86	2381.58
	Patient 130	F	55	Breast			25.9361	75.4481	54.2263	51.8702	2.7044		6.33	1917.99
	Patient 131	F	70	Breast			6.77169	10.7986	21.1175	12.8959	0.712912		5.97	1808.91
	Patient 132	F	69	Breast			13.6108	6.47616	23.2391	14.442	0.72547		6.57	1990.71
	Patient 133	F	64	Breast			32.0145	49.281	72.2314	51.1756	2.05846		8.205	2486.12
	Patient 134	M	72	Breast			9.10741	12.8825	10.8515	10.9471	0.516869		6.99	2117.97
	Patient 135	F	66	Breast			102.439	157.919	158.848	139.735	4.63025		9.96	3017.88
	Patient 136	F	73	Breast			8.30474	60.5553	62.5661	43.8087	1.12867		12.81	3881.43
	Patient 137	F	75	Breast			8.18436	1.54619	17.5158	9.08213	0.460855		6.504	1970.71
	Patient 138	M	87	Colon			24.0703	14.2508	19.8269	19.3827	0.542572		11.79	3572.37
	Patient 139	F	81	Colon			70.2407	71.049	103.028	81.4392	1.65386		16.2514	4924.18
	Patient 140	F	84	Colon			35.4122	45.4438	69.4432	50.0997	1.74885		9.45455	2864.73
	Patient 141	F	91	Colon			41.429	43.3628	77.0474	53.9464	1.56382		11.385	3449.65
	Patient 142	F	62	Colon			32.6916	50.8079	45.8206	43.1067	2.30652		6.168	1868.9
	Patient 143	M	64	Colon			76.2052	142.469	166.185	128.286	0.855328		49.5	14998.5
	Patient 144	M	80	Colon			13.6603	21.067	14.9174	16.5482	0.931196		5.865	1777.1
	Patient 145	M	79	Colon			55.4975	68.8236	89.9815	71.4342	2.84142		8.29714	2514.03
	Patient 146	M	55	Colon			60.9922	56.605	50.534	56.0437	1.15242		16.05	4863.15
	Patient 147	F	83	Colon			8.46179	29.0358	33.8273	23.775	0.6741		11.64	3526.92
	Patient 148	M	62	Colon			33.306	38.467	32.0426	34.6052	1.16066		9.84	2981.52
	Patient 149	M	71	Colon			60.9614	67.9739	151.991	93.642	3.29126		9.39	2845.17
	Patient 150	F	61	Colon			64.2652	8.9506	13.3374	28.8511	0.349745		27.225	8249.18	11	13	81	0.5
	Patient 151	M	53	Colon			226.823	0	51.8902	92.9044	1.04969		29.21	8850.63	12	11	54	0.5
	Patient 152	M	83	Colon			38.0204	0	0	12.6735	0.180599		23.16	7017.48	7	10	49	0.4
	Patient 153	M	54	Colon			100.306	257.163	390.514	249.328	3.29475		24.975	7567.43	34	19	74	0.4
	Patient 154	M	65	Colon			134.511	0.241991	0	44.9177	0.224518		66.0275	20006.3	37	26	119	0.8
	Patient 155	M	75	Colon			86.5597	0	111.129	65.8961	0.767391		28.34	8587.02	10	12	67	0.2
	Patient 156	F	76	Colon			2.28607	4.40586	0	2.23064	0.0196408		37.4825	11357.2	12	15	80	0.4
	Patient 157	M	61	Colon			128.386	649.961	377.873	385.407	5.91614		21.5	6514.5
	Patient 158	F	51	Colon			103.484	296.626	521.053	307.054	5.91755		17.125	5188.88	16	18	117	0.4
	Patient 159	M	60	Colon			250.005	0.514361	0.43635	83.6518	1.19308		23.14	7011.42	26	22	66	0.9
	Patient 160	F	89	Colon			179.89	228.338	207.165	205.131	3.11802		21.7125	6578.89	14	18	86	0.5
	Patient 161	F	48	Colon			102.606	0.353913	106.166	69.7088	1.24257		18.515	5610.05	9	14	29	0.3
	Patient 162	F	63	Colon			0	0.0921335	86.0956	28.7292	0.136054		69.69	21116.1	10	14	39	0.2
	Patient 163	M	67	Colon			0.337026	70.1827	103.365	57.9614	1.41071		13.56	4108.68	12	17	53	<0.2
	Patient 164	F	56	Colon			0	0.258586	0	0.0861953	0.00124564		22.8375	6919.76	13	22	80	0.2
	Patient 165	F	60	Colon			2.35946	4.85793	4.51256	3.90998	0.0472034		27.3375	8283.26	13	17	64	0.3
	Patient 166	M	78	Colon			4.67404	0	9.01113	4.56172	0.0410503		36.675	11112.5	5	19	74	0.5
	Patient 167	M	82	Colon			2.44515	0.252054	0	0.899067	0.0114675		25.875	7840.12	19	19	59	0.5
	Patient 168	F	46	Colon			91.2372	111.984	249.912	151.044	1.93591		25.75	7802.25	7	15	71	0.3
	Patient 169	M	48	Colon			36.4585	36.169	32.2302	34.9526	0.577497		19.975	6052.43	9	11	36	0.3
	Patient 170	F	69	Lung			11.6458	25.0789	22.8003	19.8417	0.9095		7.2	2181.6
	Patient 171	F	77	Lung			8.26116	14.7755	37.7372	20.258	0.926011		7.22	2187.66
	Patient 172	M	64	Lung			27.2646	39.081	72.1249	46.1568	0.715178		21.3	6453.9
	Patient 173	M	71	Lung			14.8188	7.24298	12.2057	11.4225	0.461985		8.16	2472.48
	Patient 174	F	76	Lung			36.4388	81.1435	38.2626	51.9483	2.13242		8.04	2436.12
	Patient 175	F	71	Lung			0	23.5316	46.628	23.3865	0.31223		24.72	7490.16
	Patient 176	F	78	Lung			3.98503	29.4461	13.8582	15.7631	0.297958		17.46	5290.38
	Patient 177	F	70	Lung			54.1499	67.0488	71.8638	64.3542	2.4631		8.62286	2612.73
	Patient 178	M	80	Lung			17.374	59.8502	68.4733	48.5658	1.73467		9.24	2799.72
	Patient 179	F	48	Lung			18.0173	29.2112	29.7958	25.6748	0.40064		21.15	6408.45
	Patient 180	F	77	Lung			31.4365	36.473	43.1798	37.0297	1.80052		6.7875	2056.61
	Patient 181	M	74	Lung			11.1776	19.5537	25.7233	18.8182	0.406648		15.2727	4627.64
	Patient 182	M	81	Lung			46.024	26.0599	30.0796	34.0545	1.18932		9.45	2863.35
	Patient 183	F	78	Lung			27.47	19.5409	56.7344	34.5818	0.985589		11.58	3508.74
	Patient 184	M	54	Lung			59.1631	54.5613	63.3295	59.018	1.65347		11.78	3569.34
	Patient 185	M	67	Lung			19.4058	23.6823	40.1489	27.7457	0.466717		19.62	5944.86
	Patient 186	M	72	Lung			43.2208	81.0728	34.9212	53.0716	1.45235		12.06	3654.18
	Patient 187	M	60	Pancreas - head			55.8926	335.455	213.212	201.52	1.73198		38.4	11635.2	23	22	175	0.2
	Patient 188	M	66	Pancreas - head			0	109.973	296.378	135.45	1.59968		27.945	8467.34	32	32	159	5.3
	Patient 189	F	69	Pancreas - head			84.1529	111.204	364.477	186.611	2.76488		22.275	6749.32	49	14	110	0.7
	Patient 190	M	69	Pancreas - head				243.53	783.613	513.571	10.1116		16.7625	5079.04	6	25	140	1.8
	Patient 191	F	56	Pancreas - head			156.515	769.44	1384.77	770.243	5.48832		46.3175	14034.2	31	33	215	0.8
	Patient 192	F	70	Pancreas - head			304.478	705.635	741.44	583.851	1.86156		103.51	31363.5	43	61	418	14.7
	Patient 193	F	74	Pancreas - head			324.812	60.392	51.4159	145.54	1.80067		26.675	8082.53	17	20	100	0.4
	Patient 194	M	50	Pancreas - head			988.484	1294.67	1223.9	1169.02	13.5089		28.56	8653.68	247	70	270	2
	Patient 195	M	69	Pancreas - head			50.7482	1207.75	359.092	539.197	3.84763		46.25	14013.8	43	39	51	4
	Patient 196	F	65	Pancreas - head			1218.4	1664.16	849.136	1243.9	13.7014		29.9625	9078.64	37	21	90	1.1
	Patient 197	F	60	Pancreas - head			1.15098	0.628766	0.334886	0.704879	0.0115094		20.2125	6124.39	172	255	15	0.2
	Patient 198	M	67	Pancreas - neck			737.044	662.536	981.45	793.677	5.62947		46.53	14098.6	92	55	214	3
	Patient 199	F	72	Pancreas - tail			0	179.612	131.542	103.718	1.36976		24.99	7571.97	36	17	75	0.5
	Patient 200	M	72	Pancreas - tail			434.9	194.506	451.034	360.147	2.63665		45.08	13659.2	53	40	76	1
	Patient 201	M	61	PNET			193.146	259.535	251.865	234.849	2.92069		26.5375	8040.86	53	36
	Patient 202	M	62	PNET			160.4	149.688	250.376	186.821	2.71767		22.6875	6874.31	26	25
	Patient 203	M	69	PNET			47.6408	65.565	129.753	80.9862	1.35934		19.6625	5957.74	11	16
Healthy controls
	Healthy 1	M	37				161.356	162.222	209.893	177.824	12.5971		4.65882	1411.62
	Healthy 2	F	36				10.4815	14.3323	0.0112923	8.27502	0.66937		4.08	1236.24
	Healthy 3	F	56				1.68465	5.09245	13.5182	6.7651	0.747131		2.98837	905.477
	Healthy 4	F	57				26.9423	9.41961	29.2808	21.8809	1.87569		3.85	1166.55
	Healthy 5	F	67				19.6821	16.97	1.58782	12.7467	0.677154		6.2125	1882.39
	Healthy 6	F	69				20.0316	13.8923	33.2801	22.4013	0.235639		31.375	9506.62	20	24
	Healthy 7	M	41				0	0.664564	36.1382	12.2676	1.00589		4.025	1219.58	34	26
	Healthy 8	M	25				4.76242	0.0465906	0	1.603	0.0629814		8.4	2545.2
	Healthy 9	M	64				25.457	35.7291	41.9036	34.3632	2.42824		4.67045	1415.15
	Healthy 10	F	56				30.0644	21.3854	53.5844	35.0114	2.83523		4.07547	1234.87
	Healthy 11	F	43				26.3332	20.3402	38.1069	28.2601	2.18596		4.26667	1292.8
	Healthy 12	F	35				0.0286916	5.2063	12.0697	5.76825	0.41705		4.56471	1383.11
	Healthy 13	F	47				6.64925	38.5848	68.8578	38.0306	4.40872		2.84694	862.622
	Healthy 14	M	31				7.17038	10.0895	0	5.75328	0.562599		3.375	1022.62
	Healthy 15	M	46				14.0782	11.6583	6.1054	10.614	0.673647		5.2	1575.6
	Healthy 16	F	32				0.492264	0.407665	0.643047	0.514325	0.0196903		8.62069	2612.07
	Healthy 17	F	53				11.8341	14.8314	12.2271	12.9642	1.83847		2.32727	705.164
	Healthy 18	F	37				26.7356	24.2751	20.2927	23.7678	1.68978		4.64211	1406.56
	Healthy 19	F	54				5.7014	11.831	6.51772	8.01672	0.914968		2.89167	876.175
	Healthy 20	F	51				2.29257	4.28379	1.40092	2.65909	0.275028		3.19091	966.845
	Healthy 21	F	47				0.982051	0.376253	15.8836	5.7473	0.6569		2.8875	874.913
	Healthy 22	F	49				31.6099	23.4766	14.915	23.3338	1.57414		4.89216	1482.32
	Healthy 23	F	55				28.5783	28.7618	52.5929	36.6444	3.59036		3.36842	1020.63
	Healthy 24	F	36				44.5524	67.2973	59.9455	57.2651	3.23758		5.8375	1768.76
	Healthy 25	M	38				26.6017	29.9647	31.7408	29.4357	2.86665		3.38889	1026.83
	Healthy 26	F	31				33.7844	18.1114	25.5831	25.8263	1.60179		5.32125	1612.34
	Healthy 27	F	24				0	0.0693988	8.85048	2.97329	0.402496		2.438	738.714
	Healthy 28	F	34				12.996	5.57051	4.49217	7.68624	0.845149		3.0015	909.455
	Healthy 29	M	38				43.7972	91.7977	11.7878	49.1275	5.28048		3.0705	930.361
	Healthy 30	M	54				0	0.0440053	4.29458	1.4462	0.105607		4.5195	1369.41
	Healthy 31	F	52				5.55093	5.03006	1.66855	4.08318	0.408359		3.3	999.9
	Healthy 32	F	43				49.2634	0.26956	38.1734	29.2354	4.50451		2.142	649.026
	Healthy 33	M	54				186.704	69.2817	119.717	125.234	4.06905		10.1575	3077.72
	Healthy 34	M	78				35.3293	32.7629	21.668	29.9201	2.67695		3.68875	1117.69
	Healthy 35	F	63				0	0	0	0	0		3.4	1030.2
	Healthy 36	F	30				0	0.117065	0	0.0390217	0.00248379		5.185	1571.05
	Healthy 37	M	47				122.872	0.0724279	0	40.9815	2.0665		6.545	1983.13
	Healthy 38	M	32				0	0	0	0	0		3.54875	1075.27
	Healthy 39	F	61				5.25779	0.310776	18.497	8.02185	0.434101		6.09875	1847.92
	Healthy 40	M	24				0	5.32032	6.79279	4.0377	0.203758		6.54	1981.62
	Healthy 41	M	36				8.49717	1.61458	20.3191	10.1436	0.474856		7.05	2136.15
	Healthy 42	F	25				27.6405	12.1027	23.5633	21.1021	1.85717		3.75	1136.25
	Healthy 43	F	28				41.4869	19.5532	43.7242	34.9214	2.64037		4.365	1322.59
	Healthy 44	M	25				61.0868	42.1991	26.4029	43.2296	2.32129		6.14625	1862.31
	Healthy 45	M	51				64.8103	27.528	20.5724	37.6369	4.39697		2.825	855.975
	Healthy 46	M	39				11.5934	2.93889	9.31691	7.94973	0.728545		3.60125	1091.18
	Healthy 47	M	18				93.3163	50.8338	55.7785	66.6429	6.80623		3.2315	979.145
	Healthy 48	M	57				6.9162	0.10938	4.21477	3.74678	0.253654		4.875	1477.12
	Healthy 49	NA	NA				99.2609	46.9189	53.2373	66.4724	4.87378		4.50125	1363.88
	Healthy 50	F	37				28.8433	8.62799	16.0708	17.8474	0.838526		7.0245	2128.42
	Healthy 51	M	28				24.2839	9.06256	14.1262	15.8242	1.0652		4.90286	1485.57
	Healthy 52	M	21				37.6152	11.2253	15.5235	21.4547	1.22499		5.78025	1751.42
	Healthy 53	F	42				88.2635	52.3224	56.7242	65.77	4.32633		5.01725	1520.23
	Healthy 54	F	66				12.3093	12.8427	10.7355	11.9625	0.57166		6.90625	2092.59
	Healthy 55	M	27				30.3752	9.71325	16.0308	18.7064	2.31921		2.662	806.586
	Healthy 56	F	20				13.0236	9.87712	5.7625	9.5544	1.45934		2.16075	654.707
	Healthy 57	M	40				111.914	59.3563	466.339	212.536	12.2437		5.729	1735.89
	Healthy 58	F	20				0	0	414.249	138.083	16.8863		2.69875	817.721
	Healthy 59	M	51				14.5815	0.411893	0	4.99779	0.171874		9.59677	2907.82
	Healthy 60	F	76				9.86722	8.10417	11.6344	9.86859	0.942612		3.45525	1046.94
	Healthy 61	M	65				38.3079	30.4196	26.1836	31.637	1.59251		6.5565	1986.62
	Healthy 62	F	83				10.1228	17.1068	37.4411	21.5569	1.36202		5.2235	1582.72
	Healthy 63	F	81				30.2952	10.1643	46.6286	29.0293	1.4683		6.525	1977.08
	Healthy 64	M	85				8.08903	26.295	44.8527	26.4122	1.69821		5.133	1555.3
	Healthy 65	F	52				42.5018	54.3514	54.8519	50.5684	4.01763		4.154	1258.66

## Sheet: Liver-Deconvolution (Fig. 1G) 
	Sample	Gender	Age	Primary Tumor	Metastasis site	Other metastasis	Hepatocyte (GE/ml)
Liver Metastasis
	Patient 1	F	58	Unknown primary	Liver	Brain, bone	98.7462
	Patient 2	F	73	Colon	Liver		1414.71
	Patient 3	M	87	Colon	Liver	Bone, lung	3215.48
	Patient 4	F	70	Breast	Liver	Brain, lung, bone	4963.14
	Patient 5	F	65	Breast	Liver	Brain, adernal	5279.47
	Patient 6	F	42	Breast	Liver	Brain, spinal cord	8737.31
Non liver Metastasis
	Patient 7	F	78	Unknown primary		Brain, lung, bone	20.0169
	Patient 8	M	68	Unknown primary		Bone	21.3615
	Patient 9	F	62	Lung		Brain, lung, adernal	74.7198
	Patient 10	M	62	Lung		Brain	116.958
	Patient 11	F	86	Lung		NA	136.723
	Patient 12	M	60	Lung		Brain, spinal cord	704.929
	Patient 13	M	81	Unknown primary		Bone, lung	956.571
Healthy controls
	Healthy 1	F	25				14.7319
	Healthy 2	F	25				18.3679
	Healthy 3	M	24				31.5241
	Healthy 4	M	26				30.2818
	Healthy 5	F	79				45.05
	Healthy 6	F	83				13.3987
	Healthy 7	M	81				27.1185
	Healthy 8	M	84				36.4388
	Healthy 9	M	48				13.2
	Healthy 10	M	41				27.72
	Healthy 11	M	48				13.2
	Healthy 12	F	59				29.04
